# Supplementary material for: Molecular Epidemiology of HIV-1 in Ghana: Subtype Distribution, Drug Resistance and Coreceptor Usage
Source: Viruses. 2022 Dec 31;15(1):128. doi: 10.3390/v15010128 (PMC9865111; doi:10.3390/v15010128)
Supplement: Supplementary file 1 [file viruses-15-00128-s001.zip]

Archive with 1 entries (1 files):
- viruses-2105205-supplementary.pdf
